# Supplementary material for: Biosynthesis of Sciadonic Acid Derived from Gymnosperms with Anti‐Colitis Activity
Source: Adv Sci (Weinh). 2026 May 6;13(42):e75502. doi: 10.1002/advs.75502 (PMC13335445; doi:10.1002/advs.75502)
Supplement: Supplementary file 3 — Supporting File 3: advs75502‐sup‐0003‐TableS1.xlsx. [file ADVS-13-e75502-s003.xlsx]

## Sheet: Table S1
Table S1. Primers used in this study.
Primers	Primer Sequence (5’ to 3’)
ME3S-F	gcactttttgcagtactaaccgcagatggagtctggacccatgcc
ME3S-R	cttgaggttgattccgaacagaagttactgagcctttttctgagcg
EgD9eS-pGPD-F	ttcttgaattaaacacacatcaacatggaggtcgtgaacgaaatc
EgD9eS-tPEX20-F	ctcacttccccatccacactttcactgaatctttttggctccc
EgD9eS-pTEFIN-F	gcactttttgcagtactaaccgcagatggaggtcgtgaacgaaatc
EgD9eS-tLIP2-R	cttgaggttgattccgaacagaagtcactgaatctttttggctcccttg
FmD12S-F	ctcttctctatattcattcttgaattaaacacacatcaacatggcctccacctcg
FmD12S-R	gcacacagaaccgggcactcacttccccatccacacttttaggcaacgggcttgatga
YlD12-F	cttgaattaaacacacatcaacatggattcgaccacgcagaccaaca
YlD12-R	cacttccccatccacacttctactttttagaaggcaggccg
YlSCD-F	ttcttgaattaaacacacatcaacatggtgaaaaacgtggaccaag
YlSCD-F	cacttccccatccacacttctaagcagccatgccagac
TgDES1-F	ctttttgcagtactaaccgcagatggcccctcacgctc
TgDES1-R	cttgaggttgattccgaacagaagtcaaccagacagacgaagttcga
YlLPCAT-F	cactttttgcagtactaaccgcagatggcctttccatgggcag
YlLPCAT-R	aggttgattccgaacagaagtacttggtcttgatggtgtccttc
hlLPCAT-F	cactttttgcagtactaaccgcagatggcatcgtctgccg
hlLPCAT-R	aggttgattccgaacagaagtcactccatcttcttgagtttc
AtLPCAT-F	cactttttgcagtactaaccgcagatgtcgtccatggc
AtLPCAT-R	aggttgattccgaacagaagtcattcctcctttcgaggtttgg
TgLPCAT-F	cactttttgcagtactaaccgcagatggaacttctggtcaccatg
TgLPCAT-R	aggttgattccgaacagaagtcattgcttcttcttgagtcgagatttg
MpD5-F	ctttttgcagtactaaccgcagatgactgggcgattggcagc
MpD5-R	gttgattccgaacagaagctacccgacggtctgaaggctc
MsD5-F	ctttttgcagtactaaccgcagatgcctcctcgcgagactac
MsD5-R	gttgattccgaacagaagctaaccaatggtctgcagagaggg
McD5-F	ctttttgcagtactaaccgcagatggctcctcgagagaacatt
McD5-R	gttgattccgaacagaagctacccgaccgtctgaagactagg
OtD5-F	ctttttgcagtactaaccgcagatgggaacgacagccagag
OtD5-R	gttgattccgaacagaagctatccgacggtctgcagag
OlD5-F	ctttttgcagtactaaccgcagatgaccacagtggcagagatc
OlD5-R	gttgattccgaacagaagctaaccgactgtacgcagagag
PiD5-F	ctttttgcagtactaaccgcagatgatggctgtcaccgaggg
PiD5-R	gttgattccgaacagaagctagccaactgtggccagc
PiD5-F	ctttttgcagtactaaccgcagatgatggctgtcaccgaggg
PiD5-R	gttgattccgaacagaagctagccaactgtggccagc
MaD5-F	ctttttgcagtactaaccgcagatgggaaccgaccagggc
MaD5-R	gttgattccgaacagaagctactcctccttaggtcgcagac
Ptet1D5D-F	ctttttgcagtactaaccgcagatggagggtataatcactcagtttg
Ptet1D5D-R	gttgattccgaacagaagtcattccatcttggcaaagccg
GiD5-F	ctttttgcagtactaaccgcagatggggacagaccagggc
GiD5-R	gttgattccgaacagaagctaacccatgtggatctcaacgg
PmD5-F	ctttttgcagtactaaccgcagatggcccccattgagacc
PmD5-R	gttgattccgaacagaagctatcccatgtggatagtcacgc
△pex10-UP-F	aagctgacctataccagatcagac
△pex10-UP-R	tgacgaggtctggatggaag
△pex10-DN-F	cttccatccagacctcgtcaacgcaaggcagatttgggttgcttag
△pex10-DN-R	tgtgttttcgtcttagcgtcat
△tgl4-UP-F	tgattgtttcacctgcctcgac
△tgl4-UP-R	caacgttagccatgattatgcatgtacacactgtagggag
△tgl4-DN-F	catgcataatcatggctaacgttgatatacaatagacagt
△tgl4-DN-R	cttgacctgctgtttgtcagc
△MFE1-UP-F	ctaaaattgcctacgcgtgcggccgcacgacgtacaagccaaagag
△MFE1-UP-R	cattcatgttagttgcgttgtgtgtgtgtgttgaataaatagattg
△MFE1-DN-F	ccaagaatgcatctggctattatctgaccaagtgatacgag
△MFE1-DN-F	cttggcgctttgtcacgcgtgcggccgctgcttgaaggcatatgtgactg
△POX5-UP-F	ctaaaattgcctacgcgtgcggccgccaacggtttcaaaaaccaggc
△POX5-UP-R	cattcatgttagttgcgtgtttggtttgatgtaagaattggtagt
△POX5-DN-F	cccaagaatgcatctggagatcctcagatctgaggaatgatc
△POX5-DN-F	ctttgtcacgcgtgcggccgccattgcccaaacaactgaacg
DGA1-F	ctttttgcagtactaaccgcagatgactatcgactcacaatactacaagtc
DGA1-R	cttgaggttgattccgaacagaagttactcaatcattcggaactctgggg
YlINO2-F	ctttttgcagtactaaccgcagatgttgaaaccaacctacattgagcc
YlINO2-R	gaggttgattccgaacagaagctaagtccccttcttgaacaccttgt
YlGSR-F	cattcttgaattaaacacacatcaacatggcttctatcccccattatgactatc
YlGSR-R	cgggcactcacttccccatccacacttctatctcatggtcaccagctcc
YlGPO-F	cagcactttttgcagtactaaccgcagatgtccgccgagaaaaccaatac
YlGPO-R	aaccttgaggttgattccgaacagaagttagggctttttgaggagggtctc
PaBauA-F	ttcttgaattaaacacacatcaacatgaatcagcaggtcaacgttgctc
PaBauA-R	cactcacttccccatccacactttcatgcgacaccattcaaggcct
CaMCR-C-F	actttttgcagtactaaccgcagatgtccgctaccactggcgcacgaag
CaMCR-C-R	ttgaggttgattccgaacagaagttagacagttatagctcttcctctgtgg

## Sheet: Table S2
Table S2 . Plasmids used in this study.
Plasmids	Description
p1-ME3S-EgD9eS	P1 vector, pTEFIN-ME3S-tLIP2/pGPD-EgD9eS-tLIP2
p2-EgD9eS-FmD12S	P2 vector, pTEFIN-EgD9eS-tLIP2/pGPD-FmD12S-tPEX20
p3-EgD9eS-FmD12S	P3 vector, pTEFIN-EgD9eS-tLIP2/pGPD-FmD12S-tPEX20
p2-EgD9eS-YlD12	P2 vector, pTEFIN-EgD9eS-tLIP2/pGPD-YlD12-tPEX20
p3-EgD9eS-YlD12	P3 vector, pTEFIN-EgD9eS-tLIP2/pGPD-YlD12-tPEX20
p4-EgD9eS-YlD12	P4 vector, pTEFIN-EgD9eS-tLIP2/pGPD-YlD12-tPEX20
P6-YlSCD	P6 vector, pGPD-YlSCD-tPEX20
p5-TgDES1	P5 vector, pTEFIN-TgDES1-tLIP2
p4-YlLPCAT	P4 vector, pTEFIN-YlLPCAT-tLIP2
p4-hlLPCAT	P4 vector, pTEFIN-hlLPCAT-tLIP2
p4-AtLPCAT	P4 vector, pTEFIN-AtLPCAT1-tLIP2
p4-TgLPCAT	P4 vector, pTEFIN-TgLPCAT1-tLIP2
p5-MpD5	P5 vector, pTEFIN-MpD5-tLIP2
p5-MsD5	P5 vector, pTEFIN-MsD5-tLIP2
p5-McD5	P5 vector, pTEFIN-McD5-tLIP2
p5-OtD5	P5 vector, pTEFIN-OtD5-tLIP2
p5-OlD5	P5 vector, pTEFIN-OlD5-tLIP2
p5-PiD5	P5 vector, pTEFIN-PiD5-tLIP2
p5-McD5	P5 vector, pTEFIN-McD5-tLIP2
p5-OlD5	P5 vector, pTEFIN-OlD5-tLIP2
p5-PiD5	P5 vector, pTEFIN-PiD5-tLIP2
p5-MaD5	P5 vector, pTEFIN-MaD5-tLIP2
p5-Ptet1D5D	P5 vector, pTEFIN-Ptet1D5D-tLIP2
p5-GiD5	P5 vector, pTEFIN-GiD5-tLIP2
p5-PmD5	P5 vector, pTEFIN-PmD5-tLIP2
p7-MaD5	P7 vector, pTEFIN-MaD5-tLIP2
P8-MaD5	P8 vector, pTEFIN-MaD5-tLIP2
P9-MaD5	P9 vector, pTEFIN-MaD5-tLIP2
pEASY-△pex10	pEASY-Blunt, Homologous arm PEX10-UP and DN
pEASY-△tgl4-DGA1	pEASY-Blunt, Homologous arm TGL4-UP and DN, pTEFIN-YlDGA1-tPEX20
pEASY-△mfe1-INO2	pEASY-Blunt, Homologous arm MFE1-UP and DN, pTEFIN-YlINO2-tLIP2
pEASY-△pox5-GSR-GPO	pEASY-Blunt, Homologous arm POX5-UP and DN, TEFIN-YlGPO-tLIP2/pGPD-YlGSR-tPEX20
pEASY-IntA_1-PaBauA-CaMCR_C	pEASY-Blunt, Homologous arm IntA_1 UP and DN, pTEFIN-CaMCR-C-tPEX20/pGPD-PaBauA-tLIP2

## Sheet: Table S3
S3 Table. Strains used in this study.
Strains	Relevant characteristics	Source
W29	Wild-type strain W29 (ATCC20460, MATa ku70∆::PrTEF1-cas9-TTef12::PrGPD-hyg-TLip2))	This study
DMT	F-; φ80; lac Z∆M15; ∆ (lacZYA-argF) U169; recA1; endA1; hsdR17mK+) phoA; (rK-, supE44; thi -1; gyrA96; relA1; tonA	TransGen
YL1	W29, Ku80:: pTEFIN-ME3S-tLIP2/pGPD-EgD9eS-tPEX20	This study
YL2	YL1 IntC_2::pTEFIN-EgD9eS-tLIP2/pGPD-FmD12S-tPEX20	This study
YL3	YL2 IntC_3::pTEFIN-EgD9eS-tLIP2/pGPD-FmD12S-tPEX20	This study
YL4	YL1 IntC_2::pTEFIN-EgD9eS-tLIP2/pGPD-YlD12-tPEX20	This study
YL5	YL4 IntC_3::pTEFIN-EgD9eS-tLIP2/pGPD-YlD12-tPEX20	This study
YL6	YL5 IntC_4::pTEFIN-EgD9eS-tLIP2/pGPD-YlD12-tPEX20	This study
YL7	YL3 IntD_2:: pGPD-YlSCD-tPEX20	This study
YL8	YL7 IntE_1:: pTEFIN-TgDES1-tLIP2	This study
YL9	YL8 IntE_2:: pTEFIN-YlLPCAT-tLIP2	This study
YL10	YL8 IntE_2:: pTEFIN-YlLPCAT-tLIP2	This study
YL11	YL7 IntE_2:: pTEFIN-AtLPCAT1-tLIP2	This study
YL12	YL7 IntE_2:: pTEFIN-YlLPCAT1-tLIP2	This study
YL13	YL7 IntD_1:: pTEFIN-MpD5-tLIP2	This study
YL14	YL7 IntD_1:: pTEFIN-MsD5-tLIP2	This study
YL15	YL7 IntD_1:: pTEFIN-McD5-tLIP2	This study
YL16	YL7 IntD_1:: pTEFIN-OtD5-tLIP2	This study
YL17	YL7 IntD_1:: pTEFIN-OlD5-tLIP2	This study
YL18	YL7 IntD_1:: pTEFIN-PiD5-tLIP2	This study
YL19	YL7 IntD_1:: pTEFIN-MaD5-tLIP2	This study
YL20	YL7 IntD_1:: pTEFIN-Pte1D5D-tLIP2	This study
YL21	YL7 IntD_1:: pTEFIN-GiD5-tLIP2	This study
YL22	YL7 IntD_1:: pTEFIN-PmD5-tLIP2	This study
YL23	YL19 IntE_1:: pTEFIN-MaD5-tLIP2	This study
YL24	YL23 IntE_2:: pTEFIN-MaD5-tLIP2	This study
YL25	YL24 IntE_3:: pTEFIN-MaD5-tLIP2	This study
YL26	YL25 IntE_4:: pTEFIN-MaD5-tLIP2	This study
YL27	YL25 △pex10	This study
YL28	YL27 △tgl4::pTEFIN-DGA1-tLIP2	This study
YL29	YL28 △mfe1::pTEFIN-INO2-tLIP2	This study
YL30	YL28 △pox5:: pTEFIN-YlGPO-tLIP2/pGPD-YlGSR-tPEX20	This study
YL31	YL29 △pox5:: pTEFIN-YlGPO-tLIP2/pGPD-YlGSR-tPEX20	This study
YL32	YL31 IntA_1:: pTEFIN-CaMCR-C-tLIP2/pGPD-PaBauA-tPEX20	This study

## Sheet: Table S4
S4 Table. △5 desaturase sequences for SCA synthesis used in this study.
Origin	Gene	GenBank number	Product	Convert rate	Ref
Torreya grandis	TgDES1	-	20:3 (5,11,14)	-	Lou et al., 2023
Marchantia polymorpha	MpD5	AAT85663	-	-	Kajikawa et al., 2004
Mantoniella squamata	MsD5	AM949596	20:3 (5,11,13)	0.01	Hoffmann et al., 2008
			20:4 (5,8,11,14)	0.095
			20:4 (5,11,14,17)	0.01
			20:5 (5,8,11,14,17)	0.082
Micromonas commoda	McD5	XP_002507174	-	-	Hamilton et al., 2024
Ostreococcus tauri	OtD5	HQ678520	20:4 (5,8,11,14)	-	Hoffmann et al., 2008; Tavares et al., 2011
			20:5 (5,8,11,14,17)	-
Ostreococcus lucimarinus	OlD5	HQ678519	20:4 (5,8,11,14)	-	Tavares et al., 2011
			20:5 (5,8,11,14,17)	-
Parietochloris incisa	PiDes5	GU390533	18:2 (5,9)	0.042	Iskandarov et al., 2010
			18:4 (5,9,12,15)	0.015
			20:4 (5,8,11,14)	0.164
			20:4 (5,11,14,17)	0.171
Mortierella alpina	MaD5	GU593328	20:4 (5,8,11,14)	-	Liu et al., 2013
			20:5 (5,8,11,14,17)	-
Paramecium tetraurelia	Ptet1D5D	HQ678517	20:4 (5,8,11,14)	-	Hoffmann et al., 2008
			20:5 (5,8,11,14,17)	-
Pythium irregular	GiD5	AAL13311	18:2 (5,9)	0.0959	Hong et al., 2002
			18:2 (5,11)	0.1214
			20:3 (5,11,14)	0.1949
			20:4 (5,8,11,14)	0.1556
			20:4 (5,11,14,17)	0.3204
Phytophthora megasperma	PmFAD5	CAD53323	20:4 (5,8,11,14)	0.15	Hornunga et al., 2004
			20:5 (5,8,11,14,17)	0.21

## Sheet: Table S5
S5 Table. Mortality data and body weight changes of 50% SCA enriched oil o of C57BL/6 mice.
Sex	Weight (g)			Number of animals	Deaths (Day 1-14)	Survival rate (%)
	Day 0	Day 7	Day 14
Male	20.9±0.5	22.8±0.9	24.4±1.0	10	0	0
Female	19.3±0.5	20.0±0.6	21.1±0.6	10	0	0
All data represent the means of n = 10 biologically independent samples. Data are presented as mean ± SD.

## Sheet: Table S6
S6 Table. Key pharmacokinetic parameters of SCA in plasma and colon.
Parameters	Units of plasma	Plasma	Units of colon	Colon
Dose	mg/kg	10	mg/kg	10
Cmax	ng/mL	144.5	ng/g	207.91
Tmax	h	1	h	6
λz	1/h	0.74	1/h	0.05
t1/2	h	0.94	h	13.48
AUClast	h*ng/mL	225	h*ng/g	1183.49
AUCall	h*ng/mL	240.5	h*ng/g	1183.49
AUMClast	h*h*ng/mL	356.31	h*h*ng/g	11664
AUCinf	h*ng/mL	245.53	h*ng/g	1702.85
Vz	ml/kg	55265.6	g/kg	114201
Cl	ml/h/kg	40637.2	g/h/kg	5872.52
MRTlast	h	1.58	h	9.86
